# Supplementary material for: Valorization of By-Products from White Cabbage (Brassica oleracea var. capitata) Processing
Source: Foods. 2026 Mar 12;15(6):1009. doi: 10.3390/foods15061009 (PMC13024762; doi:10.3390/foods15061009)
Supplement: Supplementary file 1 [file foods-15-01009-s001.zip]

Archive with 3 entries (3 files):
- Figure S1 particle size distribution.pdf
- Figure S2 Correlation network.pdf
- Table S1 Responses.pdf
